# Supplementary material for: Emergency department care experiences among youth with mental health concerns
Source: PLOS Ment Health. 2024 Dec 31;1(7):e0000200. doi: 10.1371/journal.pmen.0000200 (PMC12798253; doi:10.1371/journal.pmen.0000200)
Supplement: S1 Dataset — Dataset for study sample with all quantitative data analyzed. (XLSX) [file pmen.0000200.s004.xlsx]

## Sheet: Quantitative Data
MCQ5 Mental health Identity	Dem3 Patient Ethnicity	Dem4 Patient Gender Identity	Dem6 Gender diverse	Dem8 Income proxy - Struggling to make ends meet	Dem9 When visit occurred	Dem10 Visit how often in 2 years prior to experience	Dem11 ER visit focus	Dem12 Age group	MCQ1 Patient in story	MCQ5SubstanceuseIdentit	MCQ5AssaultHxIdentity	MCQ5DisabilityIdentity	MCQ5EthnicityIdentity	MCQ5HousingIdentity	MCQ5IndigenousIdentity	MCQ5SLGBTQ	MCQ5Total	MCQ6 Identity affects experience	MCQ9 Experience about treatment without respect	Overall feelings about experience	S1 Identity - NA	S1 Identity - X (bin)	S2 About - NA	S2 About - X (bin)	S3 Costs - NA	S3 Costs - X (bin)	S4 Attention - NA	S4 Attention - X (bin)	S5 Say - NA	S5 Say - X (bin)	S6 Important - NA	S6 Important - X (bin)	T1 Feelings - NA	T2 Feelings - NA	T3 Staff - NA	T4 Improvement - NA	T5 Feelings after - NA	T6 Improve - NA	M1 Treatment- NA	M2 Feelings - NA	M1 Treatment- Clear instructions - X	M1 Treatment- Clear instructions - Y	M1 Treatment- Community resources - X	M1 Treatment- Community resources - Y	M1 Treatment- Culturally appropriate care - X	M1 Treatment- Culturally appropriate care - Y	M1 Treatment- Follow up medical care - X	M1 Treatment- Follow up medical care - Y	M1 Treatment- Regular updates - X
Mental health	Other	Man	No	Never	0 - 6 months	1 - 3 times	Doctors	16 - 24	It was me								2	In a very good way	No	Mixed feelings		0.455		0.7		0.49		0.7		0.35		0.49	TRUE								0.975714	0.882857	0.927143	0.868571			0.962857	0.947143	0.905714
Mental health	White /European	Man	Yes	Never	0 - 6 months	1 - 3 times	Doctors	16 - 24	It was me								1	It did not affect the treatment received	No	Mixed feelings		0.49		0.735	TRUE			0.49		0.49		0.49	TRUE				TRUE				0.788571	0.917143							0.852857
Mental health	White /European	Woman	No	Never	7 - 12 months	10 or more times	Nursing staff	16 - 24	It was me								1	It did not affect the treatment received	No	Mixed feelings		0.455		0.98	TRUE			0.49		0.455		0.21	TRUE								0.355714	0.958571			0.85	0.892857	0.302857	0.87
Mental health	White /European	Woman	No	Not sure/prefer not say	0 - 6 months	1 - 3 times	Triage (where nurse took your blood pressure)	16 - 24	It was me								1	It did not affect the treatment received	No	Mixed feelings	TRUE			0.14	TRUE			0.49		0.42		0.42	TRUE					TRUE			0.882857	0.864286
Mental health	White /European	Man	No	Never	19 - 24 months	Did not access care in the emergency room before the experience described	Waiting room	16 - 24	It was me								1	It did not affect the treatment received	No	Mixed feelings		0.35		0.245	TRUE			0.7		0.665		0.07											0.941429	0.664286					0.0671429
Mental health	White /European	Non-binary	Yes	Not sure/prefer not say	0 - 6 months	Not sure/prefer not to say	Social workers	16 - 24	It was me								1	Not sure/prefer not to say	No	Negative feelings		0.175		0.525		0.98		0		0.98	TRUE			TRUE	TRUE				TRUE
Mental health	White /European	Man	No	Sometimes	0 - 6 months	Did not access care in the emergency room before the experience described	Waiting room	16 - 24	It was me								1	It did not affect the treatment received	No	Negative feelings	TRUE		TRUE			0.49		0		0.805		0.455									0.497143	0.957143	0.51	0.485714	0.977143	0.948571	0.141429	0.938571	0.0728571
Mental health	White /European	Woman	No	Sometimes	0 - 6 months	1 - 3 times	Nursing staff	16 - 24	It was me								1	Not sure/prefer not to say	No	Negative feelings		0.07		0.14		0.455		0.035		0.56		0.21		TRUE	TRUE												0.0828571	0.911429
Mental health	White /European	Woman	No	Sometimes	7 - 12 months	4 - 6 times	Waiting room	16 - 24	It was me								1	It did not affect the treatment received	Not sure/prefer not to say	Negative feelings		0.21		0.945	TRUE			0.21		0.84		0.105									0.345714	0.0914286	0.03	0.142857	0.695714	0.695714	0.0828571	0.07	0.155714
Mental health	White /European	Woman	No	Rarely	0 - 6 months	1 - 3 times	Nursing staff	16 - 24	It was me								1	It did not affect the treatment received	Yes	Negative feelings		0.385		0.98		0.49		0.315		0.665		0.035	TRUE				TRUE				0.185714	0.912857							0.698571
Mental health	White /European	Woman	No	Never	0 - 6 months	Did not access care in the emergency room before the experience described	Nursing staff	16 - 24	It was me								1	It did not affect the treatment received	Not sure/prefer not to say	Negative feelings		0.525		0.98	TRUE			0.385		0.84		0									0.395714	0.904286	0.878571	0.96	0.948571	0.895714	0.942857	0.941429	0.901429
Mental health	White /European	Woman	No	Rarely	19 - 24 months	4 - 6 times	Doctors	16 - 24	It was me								2	In a bad way	Yes	Negative feelings		0.105		0.98		0.49		0		0.77		0									0.27	0.972857			0.975714	0.961429
Mental health	Not sure/prefer not to say	Woman	No	Rarely	0 - 6 months	4 - 6 times	Waiting room	16 - 24	It was me								1	In a very good way	No	Positive feelings		0.455		0.98	TRUE			0.42		0.49		0.49	TRUE				TRUE	TRUE			0.93	0.904286							0.887143
Mental health	White /European	Man	No	Rarely	0 - 6 months	1 - 3 times	Not sure/prefer not to say	16 - 24	It was me								1	It did not affect the treatment received	No	Positive feelings		0.49		0.735	TRUE			0.49		0.49		0.49	TRUE					TRUE			0.441429	0.927143					0.395714	0.915714
Mental health	No data	Woman	Not sure/prefer not to say	Sometimes	No Data	No Data	No Data	16 - 24	It was me								1	Not sure/prefer not to say	No	Positive feelings	TRUE			0.98	TRUE		TRUE			0.49	TRUE		TRUE				TRUE
Mental health	White /European	Woman	No	Rarely	0 - 6 months	Did not access care in the emergency room before the experience described	Nursing staff	16 - 24	It was me								1	In a good way	No	Positive feelings		0.595		0.385		0.49		0.49		0.35		0.315	TRUE			TRUE		TRUE
Mental health	White /European	Man	No	Rarely	0 - 6 months	4 - 6 times	Security officers	16 - 24	It was me	Alcohol/drugs							2	It did not affect the treatment received	Not sure/prefer not to say	Negative feelings		0.595		0.21		0.455		0.49		0.735		0.105							TRUE
Mental health	White /European	Woman	No	All the time	13 - 18 months	1 - 3 times	Triage (where nurse took your blood pressure)	16 - 24	It was me	Alcohol/drugs							2	In a very bad way	Yes	Negative feelings		0		0.455		0.595		0		0.98		0.385		TRUE			TRUE	TRUE			0.184286	0.142857					0.0542857	0.0528571	0.15
Mental health	No data	Man	No	Never	No Data	No Data	No Data	16 - 24	It was me	Alcohol/drugs							2	In a very bad way	Yes	Negative feelings		0.175		0.14		0.945		0.14		0.84		0.175		TRUE	TRUE
Mental health	White /European	Woman	No	Never	0 - 6 months	4 - 6 times	Waiting room	16 - 24	It was me	Alcohol/drugs							2	It did not affect the treatment received	No	Negative feelings	TRUE			0	TRUE			0.245		0.665		0.21									0.511429	0.924286			0.51	0.512857	0.725714	0.775714	0.148571
Mental health	White /European	Man	No	Never	0 - 6 months	Not sure/prefer not to say	Not sure/prefer not to say	16 - 24	It was me	Alcohol/drugs							2	It did not affect the treatment received	No	Positive feelings		0.525		0.875	TRUE			0.49		0.49		0					TRUE	TRUE			0.847143	0.944286			0.758571	0.837143
Mental health	White /European	Woman	No	Never	7 - 12 months	1 - 3 times	Other	16 - 24	It was me		Sexual assault						2	In a bad way	Yes	Negative feelings		0.035		0.91	TRUE			0		0.945		0.455		TRUE	TRUE								0.03	0.955714			0.0842857	0.921429
Mental health	White /European	Woman	No	Sometimes	7 - 12 months	7 - 9 times	Social workers	16 - 24	It was me	Alcohol/drugs	Sexual assault						3	It did not affect the treatment received	No	Mixed feelings		0.49		0.98	TRUE			0.49		0.455		0.49	TRUE				TRUE				0.941429	0.88	0.961429	0.932857	0.838571	0.91	0.0771429	0.0257143	0.0971429
Mental health	White /European	Man	No	Often	19 - 24 months	Not sure/prefer not to say	Nursing staff	16 - 24	It was me	Alcohol/drugs	Sexual assault						3	It did not affect the treatment received	No	Negative feelings		0.245		0.49		0.49		0.28		0.665		0.49		TRUE	TRUE	TRUE
Mental health	Not sure/prefer not to say	Woman	No	All the time	7 - 12 months	7 - 9 times	Other	16 - 24	It was me	Alcohol/drugs	Sexual assault						3	It did not affect the treatment received	Not sure/prefer not to say	Negative feelings		0.245		0		0.84		0.175		0.91	TRUE			TRUE						TRUE					0.104286	0.84
Mental health	White /European	Man	No	Not sure/prefer not say	0 - 6 months	Not sure/prefer not to say	Doctors	16 - 24	It was me			Disability					2	In a good way	No	Mixed feelings		0.525		0.28		0.525		0.42		0.455		0.315					TRUE				0.951429	0.942857							0.494286
Mental health	No data	Woman	No	Sometimes	No Data	No Data	No Data	16 - 24	It was me			Disability					2	In a bad way	No	Negative feelings		0.315		0.105		0.49		0.07	TRUE			0.49
Mental health	No data	Man	No	Sometimes	No Data	No Data	No Data	16 - 24	It was me			Disability					2	It did not affect the treatment received	Yes	Negative feelings	TRUE			0.98	TRUE		TRUE		TRUE			0.665		TRUE	TRUE
Mental health	No data	Woman	No	Sometimes	No Data	No Data	No Data	16 - 24	It was me			Disability					2	It did not affect the treatment received	No	Negative feelings		0.07		0.875	TRUE			0.14		0.455		0.49		TRUE	TRUE
Mental health	No data	Woman	Not sure/prefer not to say	Often	No Data	No Data	No Data	16 - 24	It was me			Disability					2	In a bad way	Yes	Negative feelings		0.35		0.77	TRUE			0.07		0.56		0.945		TRUE	TRUE		TRUE
Mental health	White /European	Woman	No	Not sure/prefer not say	More than 24 months	4 - 6 times	Not sure/prefer not to say	16 - 24	It was me			Disability					2	Not sure/prefer not to say	Yes	Negative feelings		0		0.49	TRUE			0	TRUE			0.49		TRUE	TRUE						0.161429	0.994286	0.0857143	0.08	0.04	0.174286	0.0571429	1	0.0642857
Mental health	White /European	Woman	No	Often	0 - 6 months	7 - 9 times	Porters, x-ray and/or CAT scan technicians...	16 - 24	It was me			Disability					2	It did not affect the treatment received	No	Positive feelings		0.455		0.665	TRUE			0.455		0.455		0.455	TRUE				TRUE				0.524286	0.98					0.734286	0.752857	0.435714
Mental health	No data	Woman	No	Never	No Data	No Data	No Data	16 - 24	It was me			Disability					2	In a good way	No	Positive feelings		0.49		0.98	TRUE			0.525		0.49		0.49	TRUE				TRUE
Mental health	White /European	Woman	Not sure/prefer not to say	Sometimes	7 - 12 months	Not sure/prefer not to say	Doctors	16 - 24	It was me	Alcohol/drugs		Disability					3	In a very bad way	Yes	Negative feelings		0.35		0.175		0.49		0		0.98		0									0.0971429	0.971429	0.178571	0.95	0.0642857	0.612857	0.0171429	0.957143	0.517143
Mental health	White /European	Woman	No	Often	19 - 24 months	1 - 3 times	Doctors	16 - 24	It was me	Alcohol/drugs		Disability					3	It did not affect the treatment received	No	Positive feelings		0.525		0.035	TRUE		TRUE		TRUE			0	TRUE				TRUE	TRUE			0.51	0.645714	0.484286	0.707143	0.528571	0.597143	0.51	0.338571	0.507143
Mental health	White /European	Woman	No	Never	0 - 6 months	10 or more times	Waiting room	16 - 24	It was me	Alcohol/drugs		Disability					3	Not sure/prefer not to say	Not sure/prefer not to say	Positive feelings		0		0		0		0.56		0.42		0.42	TRUE				TRUE		TRUE	TRUE
Mental health	No data	Woman	No	All the time	No Data	No Data	No Data	16 - 24	It was me		Sexual assault	Disability					3	In a very bad way	Yes	Negative feelings		0		0.98	TRUE			0		0.98		0.98		TRUE	TRUE
Mental health	No data	Man	No	Not sure/prefer not say	No Data	No Data	No Data	16 - 24	It was me		Sexual assault	Disability					3	In a very bad way	Yes	Negative feelings		0		0	TRUE			0		0.98	TRUE				TRUE
Mental health	White /European	Woman	No	Rarely	7 - 12 months	10 or more times	Security officers	16 - 24	It was me		Sexual assault	Disability					3	In a very bad way	Yes	Negative feelings		0		0.98	TRUE			0.385		0.98		0.98		TRUE	TRUE						0.482236	0.942885	0.509985	0.907255	0.502683	0.52842	0.514366	0.872305	0.11128
Mental health	Korean	Woman	No	Never	13 - 18 months	Did not access care in the emergency room before the experience described	Waiting room	16 - 24	It was me				Ethnic minority				2	It did not affect the treatment received	No	Mixed feelings		0.56		0.385	TRUE			0.315		0.63		0.385									0.34	0.97	0.202857	0.685714	0.282857	0.778571	0.141429	0.85	0.208571
Mental health	Korean	Woman	No	Sometimes	0 - 6 months	1 - 3 times	Doctors	16 - 24	It was me				Ethnic minority				2	It did not affect the treatment received	No	Positive feelings		0		0.98		0.98		0.77		0.21		0.56	TRUE				TRUE	TRUE			0.952857	0.945714	0.987143	1	0.965714	0.902857	0.725714	0.71	0.0314286
Mental health	No data	Non-binary	Yes	All the time	No Data	No Data	No Data	16 - 24	It was me					Homeless		2SLGBTQ+	3	It did not affect the treatment received	Not sure/prefer not to say	Negative feelings		0.105		0.595		0.84		0.49		0.805		0.49
Mental health	White /European	Man	No	Rarely	0 - 6 months	7 - 9 times	Discharge	16 - 24	It was me	Alcohol/drugs				Homeless			3	It did not affect the treatment received	Yes	Negative feelings		0.49		0.49		0.49		0.455		0.49		0.455									0.802857	0.42	0.777143	0.564286	0.702857	0.41	0.618571	0.598571	0.868571
Mental health	White /European	Non-binary	Yes	All the time	13 - 18 months	4 - 6 times	Doctors	16 - 24	It was me		Sexual assault					2SLGBTQ+	3	In a very bad way	Yes	Negative feelings		0		0.945		0.98		0		0.98		0.35		TRUE							0.222857	0.924286	0.138571	0.854286			0.0942857	0.714286	0.0742857
Mental health	No data	Woman	No	All the time	No Data	No Data	No Data	16 - 24	It was me	Alcohol/drugs				Homeless			3	In a bad way	Not sure/prefer not to say	Negative feelings		0.245		0.7		0.49		0.14		0.63		0.665		TRUE	TRUE
Mental health	No data	Woman	No	All the time	No Data	No Data	No Data	16 - 24	It was me	Alcohol/drugs				Homeless			3	In a very bad way	Yes	Negative feelings		0		0.98		0.805		0.14		0.7		0.98		TRUE	TRUE
Mental health	White /European	Man	Yes	Often	7 - 12 months	1 - 3 times	Registration (where a clerk registered your health card)	16 - 24	It was me			Disability				2SLGBTQ+	3	In a bad way	Yes	Negative feelings		0		0.98		0.98		0		0.98		0.735			TRUE						0.264824	0.338993
Mental health	No data	Woman	No	Rarely	No Data	No Data	No Data	16 - 24	It was me							2SLGBTQ+	2	It did not affect the treatment received	No	Positive feelings		0.455		0.56		0.525		0.56		0.595		0.595	TRUE				TRUE
Mental health	No data	Non-binary	Yes	All the time	No Data	No Data	No Data	16 - 24	It was me			Disability				2SLGBTQ+	3	In a bad way	Yes	Negative feelings		0		0.805		0.98		0		0.875	TRUE			TRUE	TRUE
Mental health	No data	Non-binary	Yes	All the time	No Data	No Data	No Data	16 - 24	It was me					Homeless		2SLGBTQ+	3	In a bad way	Yes	Negative feelings		0		0.455		0.98	TRUE			0.91		0		TRUE
Mental health	No data	Woman	No	All the time	No Data	No Data	No Data	16 - 24	It was me			Disability			Indigenous		3	In a bad way	Yes	Negative feelings		0.315		0.945	TRUE			0		0.98		0.595
Mental health	White /European	Woman	No	All the time	0 - 6 months	1 - 3 times	Doctors	16 - 24	It was me			Disability			Indigenous		3	In a bad way	Yes	Negative feelings		0.385		0.28	TRUE			0.07		0.84		0.595		TRUE							0.388571	0.861429	0.932857	0.925714	0.938571	0.77	0.518571	0.508571	0.501429
Mental health	No data	Not sure/prefer not to say	Yes	Not sure/prefer not say	No Data	No Data	No Data	16 - 24	It was me							2SLGBTQ+	2	Not sure/prefer not to say	Yes	Negative feelings		0.21		0.98	TRUE			0.175		0.805		0.98
Mental health	No data	Woman	No	Sometimes	No Data	No Data	No Data	16 - 24	It was me						Indigenous	2SLGBTQ+	3	It did not affect the treatment received	No	Negative feelings		0.315		0.77	TRUE			0.175		0.735		0.805
Mental health	White /European	Woman	Not sure/prefer not to say	Sometimes	0 - 6 months	Not sure/prefer not to say	Waiting room	16 - 24	It was me			Disability				2SLGBTQ+	3	In a very bad way	Yes	Negative feelings		0.315		0.735	TRUE			0.14		0.49		0.98		TRUE							0.305714	0.985714	0.605714	0.987143	0.845714	0.992857	0.53	0.911429
Mental health	One or more ethnicity	Woman	No	All the time	0 - 6 months	Did not access care in the emergency room before the experience described	Discharge	16 - 24	It was me	Alcohol/drugs						2SLGBTQ+	3	It did not affect the treatment received	No	Negative feelings		0.315		0.98	TRUE			0.35		0.77		0		TRUE							0.158571	0.932857	0.207143	0.155714	0.944286	0.94	0.104286	0.0671429	0.0628571
Mental health	No data	Woman	No	Often	No Data	No Data	No Data	16 - 24	It was me	Alcohol/drugs				Homeless			3	In a bad way	Yes	Negative feelings		0.245		0.875	TRUE			0.49		0.455		0.875		TRUE
Mental health	White /European	Man	No	Often	0 - 6 months	1 - 3 times	Doctors	16 - 24	It was me	Alcohol/drugs						2SLGBTQ+	3	It did not affect the treatment received	No	Mixed feelings		0.35		0.945	TRUE			0.35		0.245		0.63	TRUE								0.685714	0.762857	0.268571	0.292857	0.22	0.0528571	0.374286	0.372857	0.597143
Mental health	Not sure/prefer not to say	Woman	No	Not sure/prefer not say	0 - 6 months	Not sure/prefer not to say	Nursing staff	16 - 24	It was me			Disability				2SLGBTQ+	3	In a very bad way	Yes	Negative feelings		0.28		0.98	TRUE			0		0.84		0.7		TRUE	TRUE						0.154286	0.872857	0.1	0.928571	0.215714	0.89
Mental health	White /European	Woman	Yes	All the time	19 - 24 months	1 - 3 times	Security officers	16 - 24	It was me	Alcohol/drugs						2SLGBTQ+	3	In a bad way	No	Mixed feelings		0.875		0.875	TRUE			0.07		0.98		0.07		TRUE	TRUE						0.09	0.141429					0.278571	0.0628571	0.417143
Mental health	White /European	Man	Yes	Sometimes	0 - 6 months	1 - 3 times	Not sure/prefer not to say	16 - 24	It was me	Alcohol/drugs						2SLGBTQ+	3	In a very bad way	No	Negative feelings		0		0.63	TRUE			0		0.98		0.315		TRUE	TRUE						0.14	0.792857	0.402857	0.635714	0.237143	0.707143	0.07	0.857143
Mental health	No data	Woman	No	All the time	No Data	No Data	No Data	16 - 24	It was me	Alcohol/drugs				Homeless			3	In a very bad way	Yes	Negative feelings		0.21		0.805	TRUE			0.105		0.875		0.735		TRUE	TRUE
Mental health	White /European	Not sure/prefer not to say	Yes	Rarely	0 - 6 months	4 - 6 times	Not sure/prefer not to say	16 - 24	It was me							2SLGBTQ+	2	Not sure/prefer not to say	Yes	Negative feelings		0.315		0.98	TRUE			0.21		0.7		0.63		TRUE							0.261079	0.499628	0.105646	0.0694325	0.0727307	0.162009	0.0709021	0.0714898	0.085531
Mental health	White /European	Non-binary	Yes	Sometimes	0 - 6 months	1 - 3 times	Not sure/prefer not to say	16 - 24	It was me			Disability				2SLGBTQ+	3	It did not affect the treatment received	Not sure/prefer not to say	Positive feelings		0.385		0.63	TRUE			0.49		0.455		0.525	TRUE				TRUE								0.74	0.992857
Mental health	Indigenous	Woman	No	All the time	0 - 6 months	10 or more times	Doctors	16 - 24	It was me	Alcohol/drugs					Indigenous		3	In a very bad way	Yes	Negative feelings		0.875		0.945	TRUE			0		0.945		0.595		TRUE	TRUE		TRUE						0.171429	0.834286	0.122857	0.768571	0.207143	0.897143
Mental health	No data	Woman	No	Often	No Data	No Data	No Data	16 - 24	It was me	Alcohol/drugs					Indigenous		3	In a bad way	Not sure/prefer not to say	Negative feelings		0.665		0.35	TRUE			0.175	TRUE			0		TRUE	TRUE
Mental health	No data	Man	No	Often	No Data	No Data	No Data	16 - 24	It was me			Disability				2SLGBTQ+	3	In a very bad way	Yes	Negative feelings		0		0.98	TRUE			0	TRUE			0.98		TRUE	TRUE		TRUE
Mental health	White /European	Woman	No	Never	13 - 18 months	Did not access care in the emergency room before the experience described	Doctors	16 - 24	It was me							2SLGBTQ+	2	It did not affect the treatment received	Yes		TRUE			0.98	TRUE			0		0.665		0.245		TRUE							0.207143	0.854286					0.134286	0.9
Mental health	No data	Non-binary	Yes	Rarely	No Data	No Data	No Data	16 - 24	It was me							2SLGBTQ+	2	It did not affect the treatment received	Yes	Positive feelings	TRUE			0.35	TRUE			0.42		0.49		0.49	TRUE				TRUE
Mental health	White /European	Man	Yes	Sometimes	7 - 12 months	Did not access care in the emergency room before the experience described	Other	16 - 24	It was me			Disability				2SLGBTQ+	3	It did not affect the treatment received	No	Positive feelings	TRUE			0.21	TRUE			0.455		0.49		0.735	TRUE				TRUE				0.502857	0.801429	0.0571429	0.0842857	0.492857	0.0371429	0.118571	0.0685714	0.0828571
Mental health	White /European	Woman	No	Rarely	0 - 6 months	4 - 6 times	Doctors	16 - 24	It was me							2SLGBTQ+	2	In a bad way	No	Mixed feelings	TRUE			0.98	TRUE			0.35		0.91		0.35		TRUE			TRUE				0.370587	0.945071	0.13654	0.314576	0.504329	0.0303754	0.9772	0.952235	0.480446
Mental health	White /European	Woman	No	Not sure/prefer not say	7 - 12 months	1 - 3 times	Doctors	16 - 24	It was me							2SLGBTQ+	2	It did not affect the treatment received	No	Positive feelings	TRUE			0.98	TRUE		TRUE		TRUE		TRUE		TRUE				TRUE				0.605714	0.547143	0.832857	0.912857	0.928571	0.842857	0.508571	0.628571	0.398571
Mental health	No data	Non-binary	Yes	Sometimes	No Data	No Data	No Data	16 - 24	It was me		Sexual assault					2SLGBTQ+	3	It did not affect the treatment received	Not sure/prefer not to say	Negative feelings		0.175	TRUE		TRUE		TRUE			0.595		0.77
Mental health	Latin American	Woman	No	Sometimes	0 - 6 months	1 - 3 times	Doctors	16 - 24	It was me			Disability	Ethnic minority				3	It did not affect the treatment received	No	Negative feelings		0.455		0.455		0.49		0.14		0.84		0.455					TRUE
Mental health	No data	Woman	No	All the time	No Data	No Data	No Data	16 - 24	It was me			Disability	Ethnic minority				3	It did not affect the treatment received	No	Positive feelings		0.49		0.98		0.49		0.49		0.49		0.525	TRUE				TRUE
Mental health	Indigenous	Woman	No	Often	7 - 12 months	10 or more times	Nursing staff	16 - 24	It was me			Disability	Ethnic minority				3	In a very bad way	Yes	Negative feelings		0		0.98	TRUE			0	TRUE			0.98		TRUE	TRUE				TRUE	TRUE
Mental health	South Asian (East Indian, Pakistani...)	Woman	No	Sometimes	13 - 18 months	1 - 3 times	Not sure/prefer not to say	16 - 24	It was me		Sexual assault		Ethnic minority				3	In a bad way	Yes	Negative feelings		0.035		0.945	TRUE		TRUE			0.455		0.63		TRUE							0.498571	0.514286	0.138571	0.921429	0.898571	0.938571	0.298571	0.887143	0.288571
Mental health	No data	Woman	No	Never	No Data	No Data	No Data	16 - 24	It was me				Ethnic minority				2	It did not affect the treatment received	No	Positive feelings	TRUE			0.98	TRUE			0.49	TRUE			0.805	TRUE				TRUE
Mental health	White /European	Man	Not sure/prefer not to say	Never	0 - 6 months	1 - 3 times	Triage (where nurse took your blood pressure)	16 - 24	It was me					Homeless	Indigenous		3	In a good way	Yes	Positive feelings		0.63		0.98		0.49		0.49		0.49		0.49	TRUE				TRUE	TRUE			0.767143	0.862857	0.902857	0.701429	0.704286	0.884286	0.944286	0.922857	0.748571
Mental health	Indigenous	Woman	No	Often	7 - 12 months	10 or more times	Nursing staff	16 - 24	It was me			Disability				2SLGBTQ+	3	In a very good way	No	Positive feelings		0.49		0.98	TRUE			0.7		0.49		0.98	TRUE				TRUE	TRUE							0.95	0.98
Mental health	Indigenous	Woman	No	Sometimes	0 - 6 months	Did not access care in the emergency room before the experience described	Nursing staff	16 - 24	It was me	Alcohol/drugs					Indigenous		3	It did not affect the treatment received	No	Positive feelings		0.455		0.98	TRUE			0.49		0.49		0.455	TRUE				TRUE	TRUE			0.94	0.921429	0.95	0.872857					0.81
None of the choices	White /European	Man	No	Never	7 - 12 months	1 - 3 times	Doctors	16 - 24	It was me	None of the choices	None of the choices	None of the choices	None of the choices	None of the choices	None of the choices	None of the choices	1	It did not affect the treatment received	No	Positive feelings		0.49		0.63		0.455		0.49		0.42		0.385									0.697143	0.712857	0.621429	0.618571	0.501429	0.49	0.64	0.678571	0.59
None of the choices	White /European	Woman	No	Never	19 - 24 months	1 - 3 times	Waiting room	16 - 24	It was me	None of the choices	None of the choices	None of the choices	None of the choices	None of the choices	None of the choices	None of the choices	1	It did not affect the treatment received	No			0.385		0.245		0.42		0.455		0.42		0.455									0.811429	0.871429					0.712857	0.611429
None of the choices	White /European	Woman	No	Never	13 - 18 months	1 - 3 times	Doctors	16 - 24	It was me	None of the choices	None of the choices	None of the choices	None of the choices	None of the choices	None of the choices	None of the choices	1	It did not affect the treatment received	No	Positive feelings		0.42		0.595		0.595		0.245		0.595		0.385									0.574286	0.61	0.0785714	0.11	0.848571	0.707143	0.0585714	0.0471429	0.117143
None of the choices	White /European	Woman	No	Rarely	0 - 6 months	Did not access care in the emergency room before the experience described	Doctors	16 - 24	It was me	None of the choices	None of the choices	None of the choices	None of the choices	None of the choices	None of the choices	None of the choices	1	It did not affect the treatment received	No	Negative feelings		0.49		0.455		0.455		0.455		0.525		0.455									0.507143	0.885714	0.492857	0.0714286	0.542857	0.0571429	0.0628571	0.964286	0.0742857
None of the choices	No data	Man	No	Sometimes	No Data	No Data	No Data	16 - 24	It was me	None of the choices	None of the choices	None of the choices	None of the choices	None of the choices	None of the choices	None of the choices	1	Not sure/prefer not to say	No	Negative feelings		0.525		0.35		0.455		0.525		0.525		0.385
None of the choices	No data	Woman	No	Never	No Data	No Data	No Data	16 - 24	It was me	None of the choices	None of the choices	None of the choices	None of the choices	None of the choices	None of the choices	None of the choices	1	Not sure/prefer not to say	No	Mixed feelings		0.49		0.56		0.42		0.455		0.56		0.455
None of the choices	White /European	Man	No	Not sure/prefer not say	19 - 24 months	1 - 3 times	Waiting room	16 - 24	It was me	None of the choices	None of the choices	None of the choices	None of the choices	None of the choices	None of the choices	None of the choices	1	It did not affect the treatment received	Yes	Negative feelings		0.35		0.28		0.28		0.315		0.98		0.315
None of the choices	White /European	Woman	No	Never	19 - 24 months	Not sure/prefer not to say	Doctors	16 - 24	It was me	None of the choices	None of the choices	None of the choices	None of the choices	None of the choices	None of the choices	None of the choices	1	In a bad way	Not sure/prefer not to say	Negative feelings		0.245		0.77		0.49		0.28		0.7		0.245
None of the choices	White /European	Woman	No	Often	13 - 18 months	Did not access care in the emergency room before the experience described	Nursing staff	16 - 24	It was me	None of the choices	None of the choices	None of the choices	None of the choices	None of the choices	None of the choices	None of the choices	1	In a very good way	No	Positive feelings		0.56		0.98		0.63		0.455		0.525		0.42									0.932857	0.924286	0.0471429	0.568571	0.887143	0.981429	0.05	0.981429	0.125714
None of the choices	White /European	Woman	No	Often	0 - 6 months	Did not access care in the emergency room before the experience described	Nursing staff	16 - 24	It was me	None of the choices	None of the choices	None of the choices	None of the choices	None of the choices	None of the choices	None of the choices	1	It did not affect the treatment received	Not sure/prefer not to say	Negative feelings		0.315		0.875		0.875		0.455		0.28		0.455									0.894286	0.821429	0.487143	0.504286	0.847143	0.818571	0.142857	0.871429	0.214286
None of the choices	No data	Woman	Not sure/prefer not to say	Sometimes	No Data	No Data	No Data	16 - 24	It was me	None of the choices	None of the choices	None of the choices	None of the choices	None of the choices	None of the choices	None of the choices	1	It did not affect the treatment received	Not sure/prefer not to say			0.49		0.49		0.525		0.49		0.49		0.49
None of the choices	White /European	Man	No	Sometimes	7 - 12 months	4 - 6 times	Triage (where nurse took your blood pressure)	16 - 24	It was me	None of the choices	None of the choices	None of the choices	None of the choices	None of the choices	None of the choices	None of the choices	1	In a bad way	Not sure/prefer not to say	Negative feelings		0.49		0.105		0.735		0.07		0.84		0.84		TRUE															0.721429
None of the choices	No data	Man	No	Never	No Data	No Data	No Data	16 - 24	It was me	None of the choices	None of the choices	None of the choices	None of the choices	None of the choices	None of the choices	None of the choices	1	It did not affect the treatment received	No	Positive feelings		0.455		0.56		0.63		0.525		0.385		0.455	TRUE
None of the choices	White /European	Man	No	Rarely	0 - 6 months	1 - 3 times	Porters, x-ray and/or CAT scan technicians...	16 - 24	It was me	None of the choices	None of the choices	None of the choices	None of the choices	None of the choices	None of the choices	None of the choices	1	It did not affect the treatment received	No	Positive feelings		0.56		0.175		0.56		0.385		0.28		0.385	TRUE								0.43	0.831429	0.511429	0.207143	0.882857	0.257143	0.212857	0.692857	0.104286
None of the choices	No data	Woman	Yes	Often	No Data	No Data	No Data	16 - 24	It was me	None of the choices	None of the choices	None of the choices	None of the choices	None of the choices	None of the choices	None of the choices	1	In a very good way	Yes			0.56		0.49		0.56		0.7		0.665		0.105					TRUE
None of the choices	No data	Not sure/prefer not to say	No	Never	No Data	No Data	No Data	16 - 24	It was me	None of the choices	None of the choices	None of the choices	None of the choices	None of the choices	None of the choices	None of the choices	1	It did not affect the treatment received	No	Mixed feelings		0.525		0.455		0.56		0.385		0.525		0.56					TRUE
None of the choices	White /European	Woman	No	Never	0 - 6 months	1 - 3 times	Nursing staff	16 - 24	It was me	None of the choices	None of the choices	None of the choices	None of the choices	None of the choices	None of the choices	None of the choices	1	It did not affect the treatment received	No	Mixed feelings		0.42		0.98		0.42		0.49		0.42		0					TRUE				0.607143	0.811429			0.411429	0.414286	0.564286	0.944286	0.757143
None of the choices	White /European	Man	No	Never	Not sure/prefer not to say	Not sure/prefer not to say	Doctors	16 - 24	It was me	None of the choices	None of the choices	None of the choices	None of the choices	None of the choices	None of the choices	None of the choices	1	In a good way	No	Positive feelings		0.42		0.56		0.455		0.49		0.56		0.385					TRUE				0.82	0.667143	0.805714	0.91	0.911429	0.594286	0.922857	0.968571	0.891429
None of the choices	White /European	Man	No	Never	0 - 6 months	Did not access care in the emergency room before the experience described	Waiting room	16 - 24	It was me	None of the choices	None of the choices	None of the choices	None of the choices	None of the choices	None of the choices	None of the choices	1	It did not affect the treatment received	No	Mixed feelings		0.42		0.665		0.56		0.385		0.42		0.315					TRUE				0.981429	0.964286	0.605714	0.602857	0.447143	0.508571	0.0371429	0.57	0.718571
None of the choices	No data	Woman	No	Sometimes	No Data	No Data	No Data	16 - 24	It was me	None of the choices	None of the choices	None of the choices	None of the choices	None of the choices	None of the choices	None of the choices	1	In a good way	No	Positive feelings		0.525		0.525		0.385		0.525		0.35		0.42	TRUE				TRUE
None of the choices	No data	Woman	No	Sometimes	No Data	No Data	No Data	16 - 24	It was me	None of the choices	None of the choices	None of the choices	None of the choices	None of the choices	None of the choices	None of the choices	1	It did not affect the treatment received	No	Positive feelings		0.49		0.875		0.595		0.595		0.665		0.07	TRUE				TRUE
None of the choices	No data	Man	Not sure/prefer not to say	Sometimes	No Data	No Data	No Data	16 - 24	It was me	None of the choices	None of the choices	None of the choices	None of the choices	None of the choices	None of the choices	None of the choices	1	In a good way	No	Positive feelings		0.35		0.98		0.595		0.63		0.56		0.595	TRUE				TRUE
None of the choices	No data	Woman	No	Not sure/prefer not say	No Data	No Data	No Data	16 - 24	It was me	None of the choices	None of the choices	None of the choices	None of the choices	None of the choices	None of the choices	None of the choices	1	In a good way	No	Positive feelings		0.385		0.35		0.35		0.35		0.35		0.385	TRUE	TRUE			TRUE
None of the choices	White /European	Woman	No	Often	0 - 6 months	4 - 6 times	Waiting room	16 - 24	It was me	None of the choices	None of the choices	None of the choices	None of the choices	None of the choices	None of the choices	None of the choices	1	In a bad way	Yes	Mixed feelings		0.105		0.245		0.49		0.14		0.49		0.98	TRUE							TRUE							0.747143	0.0985714
None of the choices	Other	Woman	No	Sometimes	More than 24 months	Not sure/prefer not to say	Porters, x-ray and/or CAT scan technicians...	16 - 24	It was me	None of the choices	None of the choices	None of the choices	None of the choices	None of the choices	None of the choices	None of the choices	1	It did not affect the treatment received	No	Negative feelings		0.49		0.7		0.49		0		0.98		0.07		TRUE	TRUE				TRUE	TRUE
None of the choices	White /European	Woman	No	Not sure/prefer not say	0 - 6 months	Not sure/prefer not to say	Nursing staff	16 - 24	It was me	None of the choices	None of the choices	None of the choices	None of the choices	None of the choices	None of the choices	None of the choices	1	Not sure/prefer not to say	No	Negative feelings		0.315		0.665		0.7		0.385		0.63		0.63							TRUE	TRUE
None of the choices	South Asian (East Indian, Pakistani...)	Woman	No	Never	7 - 12 months	Did not access care in the emergency room before the experience described	Waiting room	16 - 24	It was me	None of the choices	None of the choices	None of the choices	None of the choices	None of the choices	None of the choices	None of the choices	1	It did not affect the treatment received	No	Positive feelings		0.49		0.49		0.49		0.49		0.49		0.49	TRUE			TRUE	TRUE				0.902857	0.98
None of the choices	No data	Man	No	Rarely	No Data	No Data	No Data	16 - 24	It was me	None of the choices	None of the choices	None of the choices	None of the choices	None of the choices	None of the choices	None of the choices	1	It did not affect the treatment received	No		TRUE			0		0.455		0.105		0.98		0
None of the choices	White /European	Woman	No	Never	0 - 6 months	1 - 3 times	Waiting room	16 - 24	It was me	None of the choices	None of the choices	None of the choices	None of the choices	None of the choices	None of the choices	None of the choices	1	It did not affect the treatment received	No	Negative feelings	TRUE			0.35		0.56		0.42		0.56		0.56									0.521429	0.488571	0.114286	0.127143	0.121429	0.924286	0.628571	0.721429	0.0557143
None of the choices	White /European	Woman	No	Rarely	13 - 18 months	1 - 3 times	Nursing staff	16 - 24	It was me	None of the choices	None of the choices	None of the choices	None of the choices	None of the choices	None of the choices	None of the choices	1	It did not affect the treatment received	No	Positive feelings	TRUE			0.21		0.42		0.63		0.63		0.245	TRUE				TRUE				0.978571	0.694286					0.548571	0.427143	0.674286
None of the choices	White /European	Woman	No	Never	0 - 6 months	4 - 6 times	Waiting room	16 - 24	It was me	None of the choices	None of the choices	None of the choices	None of the choices	None of the choices	None of the choices	None of the choices	1	Not sure/prefer not to say	No	Negative feelings	TRUE			0.49		0.525		0.455		0.525		0.455	TRUE						TRUE	TRUE
None of the choices	White /European	Woman	No	Sometimes	7 - 12 months	4 - 6 times	Nursing staff	16 - 24	It was me	None of the choices	None of the choices	None of the choices	None of the choices	None of the choices	None of the choices	None of the choices	1	It did not affect the treatment received	No	Positive feelings	TRUE			0.7		0.56		0.525	TRUE			0.595	TRUE				TRUE				0.865714	0.902857	0.0328571	0.0671429			0.527143	0.521429	0.177143
None of the choices	White /European	Man	No	Not sure/prefer not say	0 - 6 months	1 - 3 times	Doctors	16 - 24	It was me	None of the choices	None of the choices	None of the choices	None of the choices	None of the choices	None of the choices	None of the choices	1	It did not affect the treatment received	No	Negative feelings		0		0	TRUE			0.245		0.7		0.98									0.485714	0.977143			0.992857	0.894286	0.894286	0.955714	0.02
None of the choices	White /European	Man	No	Rarely	0 - 6 months	1 - 3 times	Triage (where nurse took your blood pressure)	16 - 24	It was me	None of the choices	None of the choices	None of the choices	None of the choices	None of the choices	None of the choices	None of the choices	1	It did not affect the treatment received	No	Negative feelings		0.28		0.105	TRUE			0.385		0.665		0.315									0.57	0.588571					0.608571	0.64	0.334286
None of the choices	Latin American	Woman	Not sure/prefer not to say	Never	0 - 6 months	1 - 3 times	Waiting room	16 - 24	It was me	None of the choices	None of the choices	None of the choices	None of the choices	None of the choices	None of the choices	None of the choices	1	In a good way	No			0.315		0.175	TRUE			0.07		0.98		0													0.512857	0.475714			0.107143
None of the choices	No data	Woman	Yes	All the time	No Data	No Data	No Data	16 - 24	It was me	None of the choices	None of the choices	None of the choices	None of the choices	None of the choices	None of the choices	None of the choices	1	Not sure/prefer not to say	No	Negative feelings		0.21		0.56	TRUE			0.175		0.945		0.035		TRUE
None of the choices	White /European	Man	No	Sometimes	0 - 6 months	Did not access care in the emergency room before the experience described	Nursing staff	16 - 24	It was me	None of the choices	None of the choices	None of the choices	None of the choices	None of the choices	None of the choices	None of the choices	1	It did not affect the treatment received	No	Positive feelings		0.49		0.315	TRUE			0.455		0.49		0.175	TRUE																0.897143
None of the choices	White /European	Non-binary	No	Sometimes	13 - 18 months	1 - 3 times	Doctors	16 - 24	It was me	None of the choices	None of the choices	None of the choices	None of the choices	None of the choices	None of the choices	None of the choices	1	It did not affect the treatment received	No	Negative feelings		0.56		0.595	TRUE			0.56		0.77		0.315	TRUE								0.878571	0.731429	0.737143	0.471429	0.981429	0.521429	0.981429	0.978571	0.917143
None of the choices	White /European	Woman	No	Often	0 - 6 months	7 - 9 times	Waiting room	16 - 24	It was me	None of the choices	None of the choices	None of the choices	None of the choices	None of the choices	None of the choices	None of the choices	1	Not sure/prefer not to say	Yes	Negative feelings		0.35		0.98	TRUE			0.98		0.84		0.98		TRUE	TRUE
None of the choices	No data	Woman	No	Never	No Data	No Data	No Data	16 - 24	It was me	None of the choices	None of the choices	None of the choices	None of the choices	None of the choices	None of the choices	None of the choices	1	Not sure/prefer not to say	Yes	Negative feelings		0.35		0.42	TRUE			0.35		0.525		0.525		TRUE	TRUE
None of the choices	White /European	Woman	No	Often	19 - 24 months	4 - 6 times	Doctors	16 - 24	It was me	None of the choices	None of the choices	None of the choices	None of the choices	None of the choices	None of the choices	None of the choices	1	It did not affect the treatment received	Yes	Negative feelings		0.21		0.98	TRUE			0.14		0.14		0.98		TRUE	TRUE						0.1	0.08	0.378571	0.0771429	0.924286	0.904286	0.228571	0.0857143	0.508571
None of the choices	Not sure/prefer not to say	Woman	No	Not sure/prefer not say	13 - 18 months	Not sure/prefer not to say	Not sure/prefer not to say	16 - 24	It was me	None of the choices	None of the choices	None of the choices	None of the choices	None of the choices	None of the choices	None of the choices	1	It did not affect the treatment received	Not sure/prefer not to say			0.07		0.735	TRUE			0.07		0.805		0.14		TRUE	TRUE						0.28	0.251429	0.328571	0.115714	0.618571	0.175714	0.228571	0.517143	0.172857
None of the choices	White /European	Woman	No	Rarely	0 - 6 months	Did not access care in the emergency room before the experience described	Doctors	16 - 24	It was me	None of the choices	None of the choices	None of the choices	None of the choices	None of the choices	None of the choices	None of the choices	1	Not sure/prefer not to say	Not sure/prefer not to say	Negative feelings		0		0	TRUE			0		0.98		0		TRUE							0.0866323	0.947899							0.0375011
None of the choices	No data	Woman	No	Rarely	No Data	No Data	No Data	16 - 24	It was me	None of the choices	None of the choices	None of the choices	None of the choices	None of the choices	None of the choices	None of the choices	1	It did not affect the treatment received	No	Positive feelings		0.49		0.98	TRUE			0.385		0.49		0.56					TRUE
None of the choices	No data	Man	No	Rarely	No Data	No Data	No Data	16 - 24	It was me	None of the choices	None of the choices	None of the choices	None of the choices	None of the choices	None of the choices	None of the choices	1	It did not affect the treatment received	No	Mixed feelings		0.49		0.21	TRUE			0.49		0.455		0.035	TRUE				TRUE
None of the choices	No data	Woman	No	Never	No Data	No Data	No Data	16 - 24	It was me	None of the choices	None of the choices	None of the choices	None of the choices	None of the choices	None of the choices	None of the choices	1	It did not affect the treatment received	No	Positive feelings		0.525		0.98	TRUE			0.455		0.455		0.84	TRUE				TRUE
None of the choices	White /European	Woman	No	Never	0 - 6 months	Did not access care in the emergency room before the experience described	Waiting room	16 - 24	It was me	None of the choices	None of the choices	None of the choices	None of the choices	None of the choices	None of the choices	None of the choices	1	It did not affect the treatment received	No	Positive feelings		0.49		0.315	TRUE			0.49		0.49		0.525	TRUE				TRUE				0.891429	0.855714
None of the choices	South Asian (East Indian, Pakistani...)	Woman	No	Never	0 - 6 months	Did not access care in the emergency room before the experience described	Waiting room	16 - 24	It was me	None of the choices	None of the choices	None of the choices	None of the choices	None of the choices	None of the choices	None of the choices	1	It did not affect the treatment received	No	Negative feelings		0.84		0	TRUE			0.35		0.315		0.735			TRUE		TRUE				0.892857	0.897143			0.847143	0.895714
None of the choices	No data	Woman	No	Sometimes	No Data	No Data	No Data	16 - 24	It was me	None of the choices	None of the choices	None of the choices	None of the choices	None of the choices	None of the choices	None of the choices	1	It did not affect the treatment received	Yes	Negative feelings		0.105		0.28	TRUE			0.175		0.56		0.28			TRUE		TRUE
None of the choices	White /European	Woman	No	Never	0 - 6 months	1 - 3 times	Doctors	16 - 24	It was me	None of the choices	None of the choices	None of the choices	None of the choices	None of the choices	None of the choices	None of the choices	1	It did not affect the treatment received	No	Positive feelings		0.56		0.735	TRUE			0.49		0.525		0.525	TRUE				TRUE				0.411638	0.861908	0.0653127	0.0859648	0.508083	0.202137	0.70974	0.833413	0.551921
None of the choices	No data	Woman	No	Rarely	No Data	No Data	No Data	16 - 24	It was me	None of the choices	None of the choices	None of the choices	None of the choices	None of the choices	None of the choices	None of the choices	1	It did not affect the treatment received	No	Negative feelings		0.21		0.805	TRUE			0.07	TRUE			0.035		TRUE	TRUE
None of the choices	White /European	Woman	No	Never	7 - 12 months	Did not access care in the emergency room before the experience described	Waiting room	16 - 24	It was me	None of the choices	None of the choices	None of the choices	None of the choices	None of the choices	None of the choices	None of the choices	1	It did not affect the treatment received	Not sure/prefer not to say	Positive feelings		0.42		0.805	TRUE			0.28	TRUE			0.77	TRUE				TRUE				0.565073	0.765463	0.508083	0.835605	0.503699	0.938626	0.218748	0.631756	0.306425
None of the choices	White /European	Man	No	Sometimes	0 - 6 months	1 - 3 times	Nursing staff	16 - 24	It was me	None of the choices	None of the choices	None of the choices	None of the choices	None of the choices	None of the choices	None of the choices	1	It did not affect the treatment received	Not sure/prefer not to say			0.42		0.56	TRUE			0.315	TRUE		TRUE										0.464286	0.898571			0.538571	0.532857			0.264286
None of the choices	White /European	Man	No	Not sure/prefer not say	Not sure/prefer not to say	Not sure/prefer not to say	Not sure/prefer not to say	16 - 24	It was me	None of the choices	None of the choices	None of the choices	None of the choices	None of the choices	None of the choices	None of the choices	1	Not sure/prefer not to say	Not sure/prefer not to say			0		0	TRUE			0.14	TRUE		TRUE			TRUE			TRUE		TRUE
None of the choices	White /European	Woman	No	Never	19 - 24 months	Did not access care in the emergency room before the experience described	Doctors	16 - 24	It was me	None of the choices	None of the choices	None of the choices	None of the choices	None of the choices	None of the choices	None of the choices	1	It did not affect the treatment received	No	Mixed feelings		0.49		0.805	TRUE		TRUE		TRUE			0.455					TRUE										0.102857	0.104286
None of the choices	Indigenous	Woman	No	Sometimes	0 - 6 months	10 or more times	Registration (where a clerk registered your health card)	16 - 24	It was me	None of the choices	None of the choices	None of the choices	None of the choices	None of the choices	None of the choices	None of the choices	1	It did not affect the treatment received	No	Positive feelings	TRUE			0.98	TRUE			0.455		0.49		0									0.672857	0.688571					0.877143	0.742857	0.845714
None of the choices	No data	Woman	No	Never	No Data	No Data	No Data	16 - 24	It was me	None of the choices	None of the choices	None of the choices	None of the choices	None of the choices	None of the choices	None of the choices	1	It did not affect the treatment received	Yes	Negative feelings	TRUE			0.98	TRUE			0		0.49		0.49		TRUE
None of the choices	White /European	Man	No	Rarely	0 - 6 months	1 - 3 times	Doctors	16 - 24	It was me	None of the choices	None of the choices	None of the choices	None of the choices	None of the choices	None of the choices	None of the choices	1	It did not affect the treatment received	Not sure/prefer not to say	Negative feelings	TRUE			0.455	TRUE			0		0.98		0		TRUE							0.971429	0.957143	0.0571429	0.0628571			0.0614286	0.958571	0.0471429
None of the choices	White /European	Woman	No	Never	0 - 6 months	1 - 3 times	Doctors	16 - 24	It was me	None of the choices	None of the choices	None of the choices	None of the choices	None of the choices	None of the choices	None of the choices	1	It did not affect the treatment received	No	Mixed feelings	TRUE			0.56	TRUE			0.42		0.735		0.49	TRUE								0.318571	0.968571					0.665714	0.521429	0.177143
None of the choices	White /European	Woman	No	Sometimes	13 - 18 months	Did not access care in the emergency room before the experience described	Nursing staff	16 - 24	It was me	None of the choices	None of the choices	None of the choices	None of the choices	None of the choices	None of the choices	None of the choices	1	It did not affect the treatment received	Yes	Positive feelings	TRUE			0.91	TRUE			0.525		0.525		0.98	TRUE								0.151429	0.462857	0.132857	0.0285714	0.0628571	0.517143	0.0142857	0.0514286	0.0557143
None of the choices	No data	Woman	No	Rarely	No Data	No Data	No Data	16 - 24	It was me	None of the choices	None of the choices	None of the choices	None of the choices	None of the choices	None of the choices	None of the choices	1	It did not affect the treatment received	No	Negative feelings	TRUE			0	TRUE			0.105		0.735		0		TRUE			TRUE
None of the choices	No data	Man	No	Never	No Data	No Data	No Data	16 - 24	It was me	None of the choices	None of the choices	None of the choices	None of the choices	None of the choices	None of the choices	None of the choices	1	Not sure/prefer not to say	No	Positive feelings	TRUE			0.63	TRUE			0.49		0.49		0.56	TRUE				TRUE
None of the choices	No data	Man	No	Rarely	No Data	No Data	No Data	16 - 24	It was me	None of the choices	None of the choices	None of the choices	None of the choices	None of the choices	None of the choices	None of the choices	1	It did not affect the treatment received	No	Positive feelings	TRUE			0.49	TRUE			0.455		0.455		0.455	TRUE				TRUE
None of the choices	No data	Woman	No	All the time	No Data	No Data	No Data	16 - 24	It was me	None of the choices	None of the choices	None of the choices	None of the choices	None of the choices	None of the choices	None of the choices	1	It did not affect the treatment received	Not sure/prefer not to say	Positive feelings	TRUE			0.63	TRUE			0.49		0.49		0.35	TRUE				TRUE
None of the choices	White /European	Woman	No	Sometimes	7 - 12 months	10 or more times	Doctors	16 - 24	It was me	None of the choices	None of the choices	None of the choices	None of the choices	None of the choices	None of the choices	None of the choices	1	It did not affect the treatment received	No	Positive feelings	TRUE			0.84	TRUE			0.49		0.805		0.35	TRUE				TRUE				0.248656	0.647769	0.493615	0.528737	0.515194	0.512326	0.859656	0.907573	0.500009
None of the choices	White /European	Woman	No	Not sure/prefer not say	0 - 6 months	Did not access care in the emergency room before the experience described	Registration (where a clerk registered your health card)	16 - 24	It was me	None of the choices	None of the choices	None of the choices	None of the choices	None of the choices	None of the choices	None of the choices	1	Not sure/prefer not to say	No	Negative feelings	TRUE			0.875	TRUE			0.175		0.805		0.735			TRUE		TRUE				0.867341	0.935518					0.0601164	0.933129	0.0648929
None of the choices	White /European	Woman	No	Never	13 - 18 months	1 - 3 times	Nursing staff	16 - 24	It was me	None of the choices	None of the choices	None of the choices	None of the choices	None of the choices	None of the choices	None of the choices	1	Not sure/prefer not to say	Yes	Negative feelings	TRUE			0.735	TRUE			0.21		0.7		0.21		TRUE	TRUE					TRUE	0.164286	0.908571	0.182857	0.162857			0.884286	0.947143	0.324286
None of the choices	White /European	Man	No	Rarely	19 - 24 months	Did not access care in the emergency room before the experience described	Doctors	16 - 24	It was me	None of the choices	None of the choices	None of the choices	None of the choices	None of the choices	None of the choices	None of the choices	1	It did not affect the treatment received	No		TRUE			0.735	TRUE			0.28		0.805		0.175	TRUE		TRUE				TRUE	TRUE
None of the choices	White /European	Man	No	Never	0 - 6 months	1 - 3 times	Doctors	16 - 24	It was me	None of the choices	None of the choices	None of the choices	None of the choices	None of the choices	None of the choices	None of the choices	1	It did not affect the treatment received	Yes	Mixed feelings	TRUE			0.595	TRUE			0.35	TRUE			0.35									0.817143	0.844286
None of the choices	White /European	Woman	No	Never	19 - 24 months	1 - 3 times	Doctors	16 - 24	It was me	None of the choices	None of the choices	None of the choices	None of the choices	None of the choices	None of the choices	None of the choices	1	It did not affect the treatment received	No	Negative feelings	TRUE			0.98	TRUE			0.035	TRUE			0.49	TRUE
None of the choices	No data	Man	No	Sometimes	No Data	No Data	No Data	16 - 24	It was me	None of the choices	None of the choices	None of the choices	None of the choices	None of the choices	None of the choices	None of the choices	1	It did not affect the treatment received	No	Positive feelings	TRUE			0.805	TRUE			0.315	TRUE			0.63	TRUE				TRUE
None of the choices	No data	Woman	No	Rarely	No Data	No Data	No Data	16 - 24	It was me	None of the choices	None of the choices	None of the choices	None of the choices	None of the choices	None of the choices	None of the choices	1	It did not affect the treatment received	Not sure/prefer not to say	Negative feelings	TRUE			0.875	TRUE			0.35	TRUE			0.735		TRUE	TRUE		TRUE
None of the choices	White /European	Man	No	Never	7 - 12 months	Did not access care in the emergency room before the experience described	Not sure/prefer not to say	16 - 24	It was me	None of the choices	None of the choices	None of the choices	None of the choices	None of the choices	None of the choices	None of the choices	1	It did not affect the treatment received	No		TRUE			0.805	TRUE			0.49	TRUE			0.21	TRUE				TRUE		TRUE	TRUE
None of the choices	No data	Man	No	Never	No Data	No Data	No Data	16 - 24	It was me	None of the choices	None of the choices	None of the choices	None of the choices	None of the choices	None of the choices	None of the choices	1	It did not affect the treatment received	No	Negative feelings	TRUE			0.175	TRUE			0.28	TRUE		TRUE
None of the choices	White /European	Woman	No	Rarely	More than 24 months	1 - 3 times	Doctors	16 - 24	It was me	None of the choices	None of the choices	None of the choices	None of the choices	None of the choices	None of the choices	None of the choices	1	It did not affect the treatment received	No	Positive feelings	TRUE			0.77	TRUE		TRUE			0.455		0.35															0.805714	0.307143	0.755714
None of the choices	No data	Woman	No	Rarely	No Data	No Data	No Data	16 - 24	It was me	None of the choices	None of the choices	None of the choices	None of the choices	None of the choices	None of the choices	None of the choices	1	It did not affect the treatment received	No	Mixed feelings	TRUE			0.735	TRUE		TRUE			0.455		0.175	TRUE
None of the choices	White /European	Woman	No	Never	19 - 24 months	Not sure/prefer not to say	Nursing staff	16 - 24	It was me	None of the choices	None of the choices	None of the choices	None of the choices	None of the choices	None of the choices	None of the choices	1	It did not affect the treatment received	No	Positive feelings	TRUE			0.49	TRUE		TRUE			0.595		0.595	TRUE				TRUE				0.92	0.0957143	0.148571	0.0757143	0.847143	0.0628571	0.952857	0.912857	0.967143
None of the choices	No data	Man	No	Never	No Data	No Data	No Data	16 - 24	It was me	None of the choices	None of the choices	None of the choices	None of the choices	None of the choices	None of the choices	None of the choices	1	It did not affect the treatment received	No	Positive feelings	TRUE			0.665	TRUE		TRUE		TRUE			0.7	TRUE				TRUE
None of the choices	Filipino	Man	No	Sometimes	19 - 24 months	Did not access care in the emergency room before the experience described	Doctors	16 - 24	It was me	None of the choices	None of the choices	None of the choices	None of the choices	None of the choices	None of the choices	None of the choices	1	It did not affect the treatment received	No	Mixed feelings	TRUE			0.315	TRUE		TRUE		TRUE		TRUE		TRUE				TRUE				0.75	0.73	0.447143	0.47	0.494286	0.522857	0.785714	0.464286	0.69
None of the choices	No data	Woman	Not sure/prefer not to say	Not sure/prefer not say	No Data	No Data	No Data	16 - 24	It was me	None of the choices	None of the choices	None of the choices	None of the choices	None of the choices	None of the choices	None of the choices	1	Not sure/prefer not to say	No	Positive feelings	TRUE			0.945	TRUE		TRUE		TRUE		TRUE		TRUE				TRUE
None of the choices	White /European	Woman	No	Never	More than 24 months	1 - 3 times	Nursing staff	16 - 24	It was me	None of the choices	None of the choices	None of the choices	None of the choices	None of the choices	None of the choices	None of the choices	1	In a very good way	No	Positive feelings	TRUE			0.98	TRUE		TRUE		TRUE			0.98	TRUE			TRUE	TRUE		TRUE	TRUE
None of the choices	White /European	Woman	No	Sometimes	7 - 12 months	1 - 3 times	Nursing staff	16 - 24	It was me	None of the choices	None of the choices	None of the choices	None of the choices	None of the choices	None of the choices	None of the choices	1	In a bad way	Yes	Negative feelings		0	TRUE			0.665		0		0.98	TRUE			TRUE	TRUE	TRUE			TRUE	TRUE
None of the choices	White /European	Man	No	Never	0 - 6 months	1 - 3 times	Waiting room	16 - 24	It was me	None of the choices	None of the choices	None of the choices	None of the choices	None of the choices	None of the choices	None of the choices	1	It did not affect the treatment received	No	Negative feelings		0.49	TRUE		TRUE			0.49		0.455		0.49	TRUE				TRUE				0.688571	0.647143			0.648571	0.55			0.607143
None of the choices	No data	Woman	No	Sometimes	No Data	No Data	No Data	16 - 24	It was me	None of the choices	None of the choices	None of the choices	None of the choices	None of the choices	None of the choices	None of the choices	1	It did not affect the treatment received	Not sure/prefer not to say	Mixed feelings		0.525	TRUE		TRUE			0.56	TRUE			0.175	TRUE				TRUE
None of the choices	White /European	Man	No	Never	0 - 6 months	Did not access care in the emergency room before the experience described	Doctors	16 - 24	It was me	None of the choices	None of the choices	None of the choices	None of the choices	None of the choices	None of the choices	None of the choices	1	It did not affect the treatment received	No	Positive feelings	TRUE		TRUE		TRUE			0.49		0.49		0.49	TRUE				TRUE				0.877143	0.915714			0.964286	0.0428571
None of the choices	Black	Man	No	Often	Not sure/prefer not to say	1 - 3 times	Waiting room	16 - 24	It was me	None of the choices	None of the choices	None of the choices	None of the choices	None of the choices	None of the choices	None of the choices	1	Not sure/prefer not to say	No	Negative feelings	TRUE		TRUE		TRUE		TRUE		TRUE		TRUE										0.125714	0.735714	0.132857	0.932857	0.391429	0.941429	0.437143	0.844286	0.202857
None of the choices	White /European	Man	No	All the time	0 - 6 months	Did not access care in the emergency room before the experience described	Nursing staff	16 - 24	It was me	None of the choices	None of the choices	None of the choices	None of the choices	None of the choices	None of the choices	None of the choices	1	It did not affect the treatment received	No	Positive feelings	TRUE			0.42		0.49		0.455		0.455		0.455	TRUE				TRUE	TRUE			0.818571	0.971429	0.801429	0.818571					0.924286
None of the choices	White /European	Man	No	Sometimes	0 - 6 months	Did not access care in the emergency room before the experience described	Triage (where nurse took your blood pressure)	16 - 24	It was me	None of the choices	None of the choices	None of the choices	None of the choices	None of the choices	None of the choices	None of the choices	1	It did not affect the treatment received	No	Positive feelings		0.49		0.49	TRUE			0.49		0.455		0	TRUE					TRUE
None of the choices	Black	Man	No	Rarely	13 - 18 months	1 - 3 times	Waiting room	16 - 24	It was me	None of the choices	None of the choices	None of the choices	None of the choices	None of the choices	None of the choices	None of the choices	1	It did not affect the treatment received	Yes	Positive feelings		0.49		0.49	TRUE			0.49		0.525		0.49	TRUE				TRUE	TRUE			0.908571	0.878571
None of the choices	South Asian (East Indian, Pakistani...)	Man	No	Rarely	0 - 6 months	1 - 3 times	Waiting room	16 - 24	It was me	None of the choices	None of the choices	None of the choices	None of the choices	None of the choices	None of the choices	None of the choices	1	It did not affect the treatment received	No	Positive feelings		0.385		0.245	TRUE			0.455		0.455		0.175	TRUE				TRUE	TRUE			0.927143	0.871429							0.868571
None of the choices	Southeast Asian (Vietnamese, Thai...)	Woman	No	Never	0 - 6 months	No Data	Other	16 - 24	It was me	None of the choices	None of the choices	None of the choices	None of the choices	None of the choices	None of the choices	None of the choices	1	It did not affect the treatment received	No	Positive feelings		0.63		0.98	TRUE			0.7		0.77		0.21	TRUE				TRUE	TRUE
None of the choices	White /European	Woman	No	Rarely	0 - 6 months	Not sure/prefer not to say	Nursing staff	16 - 24	It was me	None of the choices	None of the choices	None of the choices	None of the choices	None of the choices	None of the choices	None of the choices	1	It did not affect the treatment received	No	Positive feelings		0.56		0.63	TRUE			0.63		0.525		0.7	TRUE				TRUE	TRUE			0.863176	0.901363	0.490547	0.493664	0.898246	0.969313	0.0696966	0.11446	0.0609288
None of the choices	White /European	Man	No	All the time	7 - 12 months	Not sure/prefer not to say	Discharge	16 - 24	It was me	None of the choices	None of the choices	None of the choices	None of the choices	None of the choices	None of the choices	None of the choices	1	It did not affect the treatment received	No	Positive feelings		0.49		0.84	TRUE			0.56		0.525		0.525	TRUE				TRUE	TRUE	TRUE	TRUE
None of the choices	White /European	Woman	No	Rarely	19 - 24 months	1 - 3 times	Registration (where a clerk registered your health card)	16 - 24	It was me	None of the choices	None of the choices	None of the choices	None of the choices	None of the choices	None of the choices	None of the choices	1	It did not affect the treatment received	No	Positive feelings		0.525		0.945	TRUE			0.49		0.385	TRUE		TRUE				TRUE	TRUE			0.867143	0.65	0.727143	0.538571			0.842857	0.507143
None of the choices	White /European	Woman	No	Never	0 - 6 months	1 - 3 times	Doctors	16 - 24	It was me	None of the choices	None of the choices	None of the choices	None of the choices	None of the choices	None of the choices	None of the choices	1	It did not affect the treatment received	Yes	Negative feelings		0		0.49	TRUE			0		0.98	TRUE			TRUE	TRUE			TRUE	TRUE	TRUE
None of the choices	White /European	Woman	No	Not sure/prefer not say	7 - 12 months	1 - 3 times	Porters, x-ray and/or CAT scan technicians...	16 - 24	It was me	None of the choices	None of the choices	None of the choices	None of the choices	None of the choices	None of the choices	None of the choices	1	It did not affect the treatment received	No	Positive feelings		0.49		0.525	TRUE			0.49		0.455		0.49	TRUE			TRUE	TRUE	TRUE									0.88	0.844286
None of the choices	White /European	Man	No	Rarely	0 - 6 months	Did not access care in the emergency room before the experience described	Not sure/prefer not to say	16 - 24	It was me	None of the choices	None of the choices	None of the choices	None of the choices	None of the choices	None of the choices	None of the choices	1	It did not affect the treatment received	No	Positive feelings		0.49		0.49	TRUE			0.49		0.49		0.035	TRUE			TRUE	TRUE	TRUE			0.912857	0.922857					0.855714	0.88
None of the choices	White /European	Man	No	Rarely	19 - 24 months	1 - 3 times	Waiting room	16 - 24	It was me	None of the choices	None of the choices	None of the choices	None of the choices	None of the choices	None of the choices	None of the choices	1	It did not affect the treatment received	Yes	Positive feelings		0.42		0.665	TRUE			0.49	TRUE			0.49					TRUE	TRUE									0.658571	0.642857	0.405714
None of the choices	Other	Woman	No	Never	Not sure/prefer not to say	Not sure/prefer not to say	Not sure/prefer not to say	16 - 24	It was me	None of the choices	None of the choices	None of the choices	None of the choices	None of the choices	None of the choices	None of the choices	1	Not sure/prefer not to say	No			0.315		0.665	TRUE		TRUE		TRUE			0.49		TRUE	TRUE			TRUE		TRUE	0.557143	0.552857							0.715714
None of the choices	White /European	Woman	No	Never	0 - 6 months	1 - 3 times	Doctors	16 - 24	It was me	None of the choices	None of the choices	None of the choices	None of the choices	None of the choices	None of the choices	None of the choices	1	It did not affect the treatment received	No	Positive feelings	TRUE			0.84	TRUE			0.49		0.455		0.455	TRUE					TRUE			0.98	0.95					0.394286	0.942857
None of the choices	Indigenous	Man	No	Sometimes	0 - 6 months	1 - 3 times	Other	16 - 24	It was me	None of the choices	None of the choices	None of the choices	None of the choices	None of the choices	None of the choices	None of the choices	1	It did not affect the treatment received	No	Positive feelings	TRUE			0.315	TRUE			0.455		0.455		0.455	TRUE				TRUE	TRUE			0.907143	0.864286	0.908571	0.752857	0.808571	0.917143	0.838571	0.858571	0.762857
None of the choices	White /European	Man	No	Never	More than 24 months	1 - 3 times	Not sure/prefer not to say	16 - 24	It was me	None of the choices	None of the choices	None of the choices	None of the choices	None of the choices	None of the choices	None of the choices	1	In a good way	No	Negative feelings	TRUE			0.49	TRUE			0.455		0.49		0.455	TRUE				TRUE	TRUE			0.501429	0.517143
None of the choices	White /European	Woman	No	Not sure/prefer not say	19 - 24 months	1 - 3 times	Doctors	16 - 24	It was me	None of the choices	None of the choices	None of the choices	None of the choices	None of the choices	None of the choices	None of the choices	1	Not sure/prefer not to say	No	Positive feelings	TRUE			0.84	TRUE			0.49		0.735		0.455	TRUE			TRUE	TRUE	TRUE							0.884286	0.891429	0.0585714	0.445714	0.264286
None of the choices	White /European	Non-binary	No	Not sure/prefer not say	More than 24 months	Not sure/prefer not to say	Not sure/prefer not to say	16 - 24	It was me	None of the choices	None of the choices	None of the choices	None of the choices	None of the choices	None of the choices	None of the choices	1	It did not affect the treatment received	No	Mixed feelings	TRUE			0.455	TRUE			0.49		0.455		0.42	TRUE			TRUE	TRUE	TRUE	TRUE	TRUE
None of the choices	Indigenous	Non-binary	Yes	All the time	0 - 6 months	1 - 3 times	Nursing staff	16 - 24	It was me	None of the choices	None of the choices	None of the choices	None of the choices	None of the choices	None of the choices	None of the choices	1	It did not affect the treatment received	Yes	Positive feelings	TRUE			0.98	TRUE		TRUE			0.49		0	TRUE				TRUE	TRUE	TRUE	TRUE
None of the choices	White /European	Woman	No	Never	0 - 6 months	No Data	Security officers	16 - 24	It was me	None of the choices	None of the choices	None of the choices	None of the choices	None of the choices	None of the choices	None of the choices	1	Not sure/prefer not to say	No	Positive feelings	TRUE			0.805	TRUE		TRUE		TRUE		TRUE		TRUE	TRUE	TRUE	TRUE	TRUE	TRUE		TRUE									0.282857
None of the choices	White /European	Man	No	Never	7 - 12 months	1 - 3 times	Porters, x-ray and/or CAT scan technicians...	16 - 24	It was me	None of the choices	None of the choices	None of the choices	None of the choices	None of the choices	None of the choices	None of the choices	1	It did not affect the treatment received	No	Positive feelings	TRUE		TRUE		TRUE		TRUE		TRUE			0	TRUE				TRUE	TRUE		TRUE	0.965714	0.968571	0.24	0.132857	0.0514286	0.0585714	0.592857	0.428571	0.697143
None of the choices	Not sure/prefer not to say	Woman	No	Not sure/prefer not say	0 - 6 months	1 - 3 times	Not sure/prefer not to say	16 - 24	It was me	None of the choices	None of the choices	None of the choices	None of the choices	None of the choices	None of the choices	None of the choices	1	Not sure/prefer not to say	Not sure/prefer not to say	Positive feelings	TRUE		TRUE		TRUE		TRUE		TRUE			0.07	TRUE				TRUE	TRUE	TRUE
[truncated: 101 more columns]
